# Supplementary material for: Insights into the sticking probability of volcanic ash particles from laboratory experiments
Source: Sci Rep. 2023 Dec 1;13:21188. doi: 10.1038/s41598-023-47712-6 (PMC10692354; doi:10.1038/s41598-023-47712-6)
Supplement: Supplementary file 2 — Supplementary Table S2. [file 41598_2023_47712_MOESM2_ESM.xlsx]

## Sheet: Silica Beads
Table S1. Information on diameter, impact velocity and wheter the particles sticked or rebound for the 236 particles of Silica Beads.
Number of particle	Diameter (μm)	Velocity (m s-1)	Sticking (S) or Rebound (R) ?
1	30,6 ± 1,53	0,07±0,013	S
2	37,73 ± 1,88	0,11±0,011	S
3	33,37 ± 1,66	0,08±0,011	S
4	39,43 ± 1,97	0,12±0,02	S
5	29,81 ± 1,49	0,06±0,011	S
6	29,35 ± 1,46	0,04±0,009	S
7	28,32 ± 1,41	0,05±0,01	S
8	28,33 ± 1,41	0,05±0,009	S
9	32,99 ± 1,64	0,07±0,014	S
10	27,24 ± 1,36	0,05±0,01	S
11	27,81 ± 1,39	0,06±0,015	S
12	26,86 ± 1,34	0,06±0,014	S
13	30,98 ± 1,54	0,06±0,014	S
14	26,61 ± 1,33	0,05±0,012	S
15	26,7 ± 1,33	0,06±0,012	S
16	26,08 ± 1,3	0,06±0,011	S
17	28,44 ± 1,42	0,05±0,011	S
18	25,38 ± 1,26	0,04±0,011	S
19	26,23 ± 1,31	0,05±0,012	S
20	26,71 ± 1,33	0,05±0,011	S
21	24,62 ± 1,23	0,04±0,01	S
22	28,2 ± 1,41	0,05±0,013	S
23	24,77 ± 1,23	0,04±0,007	S
24	25,19 ± 1,25	0,04±0,009	S
25	24,86 ± 1,24	0,04±0,008	S
26	28,09 ± 1,4	0,05±0,012	S
27	29,06 ± 1,45	0,05±0,01	S
28	31,81 ± 1,59	0,05±0,009	S
29	29,05 ± 1,45	0,05±0,013	S
30	28,68 ± 1,43	0,05±0,01	S
31	32,3 ± 1,61	0,06±0,011	S
32	30,18 ± 1,5	0,05±0,01	S
33	28,52 ± 1,42	0,05±0,011	S
34	32,41 ± 1,62	0,06±0,009	S
35	30,89 ± 1,54	0,05±0,016	S
36	31,96 ± 1,59	0,07±0,015	S
37	29,58 ± 1,47	0,05±0,01	S
38	29,52 ± 1,47	0,06±0,009	S
39	23,04 ± 1,15	0,03±0,006	S
40	29,12 ± 1,45	0,06±0,013	S
41	28,82 ± 1,44	0,05±0,009	S
42	30,15 ± 1,5	0,06±0,013	S
43	30,23 ± 1,51	0,05±0,012	S
44	28,62 ± 1,43	0,05±0,009	S
45	30,78 ± 1,53	0,06±0,013	S
46	30,88 ± 1,54	0,05±0,012	S
47	28,24 ± 1,41	0,05±0,01	S
48	30,42 ± 1,52	0,06±0,012	S
49	28,53 ± 1,42	0,05±0,01	S
50	29,29 ± 1,46	0,06±0,012	S
51	32,54 ± 1,62	0,07±0,013	R
52	40,46 ± 2,02	0,13±0,013	R
53	29,49 ± 1,47	0,07±0,013	R
54	35,21 ± 1,76	0,08±0,013	R
55	31,75 ± 1,58	0,08±0,013	R
56	42,98 ± 2,14	0,15±0,013	R
57	41,76 ± 2,08	0,13±0,013	R
58	35,59 ± 1,77	0,09±0,013	R
59	36,05 ± 1,8	0,08±0,013	R
60	32,24 ± 1,61	0,06±0,013	R
61	40,61 ± 2,03	0,11±0,013	R
62	33,84 ± 1,69	0,08±0,013	R
63	44,81 ± 2,24	0,14±0,013	R
64	41,33 ± 2,06	0,11±0,013	R
65	30,12 ± 1,5	0,06±0,013	R
66	47,53 ± 2,37	0,16±0,013	R
67	36,92 ± 1,84	0,08±0,013	R
68	38,01 ± 1,9	0,12±0,013	R
69	38,77 ± 1,93	0,13±0,013	R
70	40,04 ± 2	0,12±0,012	R
71	41,18 ± 2,05	0,17±0,026	R
72	42,89 ± 2,14	0,15±0,013	R
73	46,33 ± 2,31	0,21±0,027	R
74	48,59 ± 2,42	0,18±0,013	R
75	43,4 ± 2,17	0,14±0,013	R
76	39,88 ± 1,99	0,11±0,012	R
77	44,9 ± 2,24	0,15±0,013	R
78	42,07 ± 2,1	0,14±0,013	R
79	39,51 ± 1,97	0,13±0,013	R
80	46,16 ± 2,3	0,17±0,012	R
81	41,63 ± 2,08	0,13±0,012	R
82	45,53 ± 2,27	0,17±0,012	R
83	42,68 ± 2,13	0,16±0,013	R
84	42,01 ± 2,1	0,15±0,012	R
85	42,72 ± 2,13	0,15±0,012	R
86	43,85 ± 2,19	0,16±0,013	R
87	35,16 ± 1,75	0,12±0,012	R
88	44,6 ± 2,23	0,17±0,026	R
89	41,34 ± 2,06	0,13±0,013	R
90	37,15 ± 1,85	0,11±0,013	R
91	36,47 ± 1,82	0,1±0,013	R
92	35,9 ± 1,79	0,11±0,012	R
93	39,84 ± 1,99	0,14±0,012	R
94	41,17 ± 2,05	0,14±0,013	R
95	33,77 ± 1,68	0,09±0,013	R
96	37,57 ± 1,87	0,13±0,013	R
97	45,96 ± 2,29	0,18±0,026	R
98	41,71 ± 2,08	0,15±0,012	R
99	48,26 ± 2,41	0,17±0,016	R
100	38,75 ± 1,93	0,12±0,017	R
101	37,97 ± 1,89	0,1±0,016	R
102	31,31 ± 1,56	0,07±0,011	R
103	45,11 ± 2,25	0,17±0,017	R
104	37,59 ± 1,87	0,12±0,017	R
105	37,11 ± 1,85	0,11±0,016	R
106	36,35 ± 1,81	0,09±0,016	R
107	41,37 ± 2,06	0,12±0,016	R
108	36,39 ± 1,81	0,1±0,016	R
109	40,47 ± 2,02	0,14±0,017	R
110	39,73 ± 1,98	0,14±0,017	R
111	42,73 ± 2,13	0,12±0,016	R
112	43,82 ± 2,19	0,15±0,016	R
113	43,61 ± 2,18	0,13±0,016	R
114	34,67 ± 1,73	0,09±0,017	R
115	30,28 ± 1,51	0,07±0,017	R
116	41,09 ± 2,05	0,13±0,014	R
117	40,29 ± 2,01	0,12±0,013	R
118	40,74 ± 2,03	0,11±0,014	R
119	38,39 ± 1,91	0,11±0,018	R
120	36,64 ± 1,83	0,08±0,007	R
121	32,22 ± 1,61	0,14±0,019	R
122	41,11 ± 2,05	0,09±0,008	R
123	42,08 ± 2,1	0,14±0,012	R
124	42,51 ± 2,12	0,15±0,015	R
125	42,45 ± 2,12	0,13±0,013	R
126	40,72 ± 2,03	0,13±0,013	R
127	42,08 ± 2,1	0,13±0,015	R
128	43,8 ± 2,19	0,11±0,011	R
129	38,03 ± 1,9	0,12±0,017	R
130	40,82 ± 2,04	0,09±0,013	R
131	36,26 ± 1,81	0,09±0,012	R
132	34,69 ± 1,73	0,1±0,011	R
133	36,9 ± 1,84	0,11±0,011	R
134	40,56 ± 2,02	0,13±0,013	R
135	40,57 ± 2,02	0,13±0,014	R
136	42,11 ± 2,1	0,12±0,02	R
137	36,49 ± 1,82	0,08±0,008	R
138	32,52 ± 1,62	0,13±0,014	R
139	39,88 ± 1,99	0,12±0,015	R
140	38,82 ± 1,94	0,11±0,011	R
141	39,09 ± 1,95	0,13±0,015	R
142	41,38 ± 2,06	0,12±0,012	R
143	40,33 ± 2,01	0,13±0,013	R
144	38,53 ± 1,92	0,12±0,015	R
145	39,84 ± 1,99	0,12±0,012	R
146	39,84 ± 1,99	0,12±0,02	R
147	39,16 ± 1,95	0,08±0,015	R
148	32,32 ± 1,61	0,07±0,007	R
149	29,48 ± 1,47	0,13±0,013	R
150	39,51 ± 1,97	0,13±0,018	R
151	38,95 ± 1,94	0,09±0,008	R
152	34,11 ± 1,7	0,14±0,015	R
153	40,04 ± 2	0,11±0,013	R
154	36,64 ± 1,83	0,12±0,015	R
155	38,97 ± 1,94	0,1±0,011	R
156	34,52 ± 1,72	0,12±0,015	R
157	37,44 ± 1,87	0,1±0,015	R
158	37,05 ± 1,85	0,09±0,009	R
159	32,48 ± 1,62	0,13±0,013	R
160	39,19 ± 1,95	0,13±0,025	R
161	37,7 ± 1,88	0,06±0,013	R
162	30,01 ± 1,5	0,07±0,007	R
163	30,05 ± 1,5	0,12±0,015	R
164	37,88 ± 1,89	0,11±0,011	R
165	35,8 ± 1,79	0,12±0,023	R
166	36,79 ± 1,83	0,14±0,019	R
167	33,99 ± 1,69	0,1±0,014	R
168	32,93 ± 1,64	0,09±0,008	R
169	34,19 ± 1,7	0,14±0,014	R
170	39,34 ± 1,96	0,13±0,013	R
171	35,33 ± 1,76	0,13±0,013	R
172	36,38 ± 1,81	0,13±0,021	R
173	36,79 ± 1,83	0,1±0,017	R
174	37,87 ± 1,89	0,1±0,02	R
175	35,79 ± 1,78	0,09±0,017	R
176	34,74 ± 1,73	0,08±0,013	R
177	34,12 ± 1,7	0,11±0,017	R
178	38,18 ± 1,9	0,1±0,018	R
179	35,66 ± 1,78	0,09±0,011	R
180	34,67 ± 1,73	0,13±0,019	R
181	41,77 ± 2,08	0,11±0,022	R
182	37,47 ± 1,87	0,08±0,014	R
183	32,36 ± 1,61	0,09±0,012	R
184	34,89 ± 1,74	0,13±0,016	R
185	40,86 ± 2,04	0,13±0,017	R
186	38,09 ± 1,9	0,1±0,03	R
187	26,25 ± 1,31	0,11±0,027	R
188	27,7 ± 1,38	0,05±0,011	R
189	28,81 ± 1,44	0,05±0,007	R
190	28,2 ± 1,41	0,04±0,008	R
191	23,03 ± 1,15	0,06±0,014	R
192	26,97 ± 1,34	0,05±0,013	R
193	26,26 ± 1,31	0,06±0,013	R
194	31,12 ± 1,55	0,05±0,01	R
195	27,6 ± 1,38	0,06±0,01	R
196	31,08 ± 1,55	0,06±0,012	R
197	31,9 ± 1,59	0,07±0,014	R
198	28,93 ± 1,44	0,05±0,009	R
199	27,37 ± 1,36	0,07±0,015	R
200	28,65 ± 1,43	0,07±0,016	R
201	28,36 ± 1,41	0,06±0,01	R
202	31,43 ± 1,57	0,07±0,014	R
203	30,15 ± 1,5	0,06±0,014	R
204	30,39 ± 1,51	0,05±0,013	R
205	27,76 ± 1,38	0,05±0,01	R
206	26,93 ± 1,34	0,05±0,013	R
207	27,74 ± 1,38	0,07±0,016	R
208	29,55 ± 1,47	0,06±0,01	R
209	29,03 ± 1,45	0,06±0,014	R
210	28,64 ± 1,43	0,05±0,013	R
211	28,95 ± 1,44	0,05±0,012	R
212	27,06 ± 1,35	0,06±0,014	R
213	29,18 ± 1,45	0,04±0,01	R
214	25,29 ± 1,26	0,04±0,009	R
215	24,28 ± 1,21	0,05±0,013	R
216	27,08 ± 1,35	0,04±0,009	R
217	28,95 ± 1,44	0,05±0,011	R
218	27,06 ± 1,35	0,05±0,009	R
219	30,61 ± 1,53	0,05±0,012	R
220	30,06 ± 1,5	0,05±0,011	R
221	30,98 ± 1,54	0,06±0,011	R
222	30,69 ± 1,53	0,04±0,009	R
223	27,89 ± 1,39	0,06±0,012	R
224	28,74 ± 1,43	0,04±0,009	R
225	27,21 ± 1,36	0,05±0,008	R
226	31,36 ± 1,56	0,05±0,011	R
227	32,72 ± 1,63	0,06±0,011	R
228	32,86 ± 1,64	0,06±0,011	R
229	30,53 ± 1,52	0,05±0,01	R
230	26,7 ± 1,33	0,05±0,01	R
231	28,82 ± 1,44	0,06±0,013	R
232	31,86 ± 1,59	0,05±0,01	R
233	30,25 ± 1,51	0,04±0,008	R
234	32,01 ± 1,6	0,06±0,011	R
235	31,85 ± 1,59	0,05±0,011	R
236	28,55 ± 1,42	0,05±0,012	R

## Sheet: Volcanic Particles
Table S2. Information on diameter, impact velocity and wheter the particles sticked or rebound for the 217 Volcanic particles.
Number of particle	Diameter (μm)	Velocity (m s-1)	Sticking (S) or Rebound (R) ?
1	32,14±1,76	0,08±0,013	S
2	34,37±1,89	0,09±0,013	S
3	27,61±1,51	0,08±0,02	S
4	33,52±1,84	0,06±0,013	S
5	34,64±1,9	0,12±0,02	S
6	46,63±2,56	0,13±0,013	S
7	35,21±1,93	0,09±0,013	S
8	33,73±1,85	0,07±0,013	S
9	35,39±1,94	0,09±0,013	S
10	40,02±2,2	0,12±0,02	S
11	35,02±1,92	0,09±0,013	S
12	30,25±1,66	0,05±0,01	S
13	34,81±1,91	0,09±0,013	S
14	43,14±2,37	0,07±0,01	S
15	36,25±1,99	0,07±0,01	S
16	35,7±1,96	0,1±0,013	S
17	37,51±2,06	0,06±0,01	S
18	36,96±2,03	0,11±0,02	S
19	39,23±2,15	0,1±0,013	S
20	33,69±1,85	0,12±0,02	S
21	45,91±2,52	0,15±0,02	S
22	35,19±1,93	0,09±0,013	S
23	44,72±2,45	0,12±0,013	S
24	29,2±1,6	0,1±0,02	S
25	29,33±1,61	0,12±0,02	S
26	31,88±1,75	0,09±0,02	S
27	34,14±1,87	0,11±0,02	S
28	28,41±1,56	0,05±0,01	S
29	30,23±1,66	0,06±0,004	S
30	22,19±1,22	0,02±0,006	S
31	30,56±1,68	0,05±0,01	S
32	30,09±1,65	0,05±0,004	S
33	29,8±1,63	0,05±0,001	S
34	24,64±1,35	0,02±0,006	S
35	21,31±1,17	0,01±0	S
36	25,11±1,38	0,04±0,007	S
37	28,66±1,57	0,04±0,005	S
38	19,25±1,05	0,02±0,006	S
39	26,1±1,43	0,03±0,004	S
40	31,25±1,71	0,05±0,01	S
41	29,2±1,6	0,05±0,01	S
42	23,3±1,28	0,01±0,004	S
43	33,72±1,85	0,05±0,008	S
44	27,97±1,53	0,05±0,009	S
45	30,55±1,68	0,05±0,01	S
46	19,36±1,06	0,02±0,005	S
47	36,7±2,01	0,06±0,01	S
48	25,53±1,4	0,04±0,01	S
49	34,59±1,9	0,04±0,008	S
50	27,2±1,49	0,04±0,001	S
51	23,86±1,31	0,04±0,003	S
52	29,14±1,6	0,04±0,01	S
53	24,15±1,32	0,04±0,003	S
54	22,26±1,22	0,03±0,006	S
55	35,74±1,96	0,03±0,005	S
56	22,63±1,24	0,04±0,009	S
57	27,49±1,51	0,06±0,013	S
58	33,07±1,81	0,12±0,02	S
59	20,48±1,12	0,05±0,013	S
60	28,97±1,59	0,07±0,013	S
61	24,28±1,33	0,05±0,013	S
62	31,96±1,75	0,06±0,01	S
63	22,2±1,22	0,06±0,013	S
64	31,45±1,72	0,09±0,013	S
65	24,78±1,36	0,07±0,013	S
66	27,55±1,51	0,08±0,02	S
67	28,01±1,54	0,09±0,02	S
68	25,98±1,42	0,1±0,02	S
69	27,18±1,49	0,08±0,02	S
70	31,91±1,75	0,09±0,02	S
71	21,98±1,2	0,03±0,007	S
72	29,41±1,61	0,09±0,02	S
73	26,79±1,47	0,06±0,013	S
74	25,37±1,39	0,05±0,013	S
75	26,57±1,46	0,07±0,013	S
76	23,91±1,31	0,03±0,01	S
77	25,62±1,4	0,02±0,006	S
78	31,17±1,71	0,03±0,005	S
79	24,85±1,36	0,02±0,006	S
80	25,02±1,37	0,08±0,02	S
81	30±1,65	0,08±0,013	S
82	29,57±1,62	0,02±0,005	S
83	30,2±1,66	0,05±0,01	S
84	25,17±1,38	0,05±0,013	S
85	32,31±1,77	0,07±0,013	S
86	26,18±1,44	0,05±0,013	S
87	19,5±1,07	0,04±0,013	S
88	24,71±1,35	0,04±0,01	S
89	28,32±1,55	0,05±0,01	S
90	21,69±1,19	0,05±0,012	S
91	25,66±1,41	0,03±0,008	S
92	26,76±1,47	0,04±0,006	S
93	28,12±1,54	0,05±0,01	S
94	44,67±2,45	0,24±0,02	R
95	48,43±2,66	0,23±0,02	R
96	45,48±2,5	0,18±0,02	R
97	49,73±2,73	0,17±0,02	R
98	44,1±2,42	0,15±0,02	R
99	44,1±2,42	0,16±0,02	R
100	51,13±2,81	0,18±0,02	R
101	48,71±2,67	0,15±0,02	R
102	42,18±2,32	0,25±0,041	R
103	50,71±2,78	0,17±0,02	R
104	51,4±2,82	0,13±0,013	R
105	41,28±2,27	0,11±0,013	R
106	49,79±2,73	0,15±0,02	R
107	33,06±1,81	0,08±0,013	R
108	52,28±2,87	0,16±0,02	R
109	45,66±2,51	0,13±0,013	R
110	51,14±2,81	0,17±0,02	R
111	44,91±2,47	0,12±0,013	R
112	44,15±2,42	0,12±0,013	R
113	36,3±1,99	0,12±0,02	R
114	35,7±1,96	0,12±0,02	R
115	52,06±2,86	0,21±0,02	R
116	44,78±2,46	0,09±0,013	R
117	37,24±2,04	0,19±0,02	R
118	41,79±2,29	0,16±0,02	R
119	45,01±2,47	0,15±0,02	R
120	41,02±2,25	0,16±0,02	R
121	42,06±2,31	0,18±0,02	R
122	42,57±2,34	0,18±0,02	R
123	48,99±2,69	0,37±0,041	R
124	48,91±2,69	0,23±0,02	R
125	47,69±2,62	0,13±0,013	R
126	40,67±2,23	0,09±0,013	R
127	44,68±2,45	0,11±0,013	R
128	38,13±2,09	0,16±0,02	R
129	28,25±1,55	0,04±0,01	R
130	48,25±2,65	0,16±0,02	R
131	41,85±2,3	0,1±0,013	R
132	32,15±1,76	0,1±0,02	R
133	39,72±2,18	0,12±0,02	R
134	28,64±1,57	0,07±0,013	R
135	42,75±2,35	0,12±0,02	R
136	36,97±2,03	0,08±0,013	R
137	30,44±1,67	0,07±0,013	R
138	39,45±2,16	0,06±0,01	R
139	34,43±1,89	0,06±0,01	R
140	41,99±2,3	0,12±0,013	R
141	36,03±1,98	0,13±0,02	R
142	44±2,42	0,12±0,013	R
143	40,01±2,2	0,07±0,01	R
144	39,73±2,18	0,08±0,013	R
145	43,03±2,36	0,09±0,013	R
146	39,52±2,17	0,08±0,013	R
147	39,73±2,18	0,1±0,013	R
148	38,09±2,09	0,13±0,02	R
149	40,21±2,21	0,11±0,013	R
150	42,59±2,34	0,1±0,013	R
151	50,3±2,76	0,1±0,01	R
152	45,86±2,52	0,12±0,013	R
153	41,41±2,27	0,12±0,013	R
154	37,72±2,07	0,08±0,013	R
155	34,47±1,89	0,06±0,01	R
156	28,74±1,58	0,08±0,013	R
157	33,16±1,82	0,1±0,02	R
158	36,74±2,02	0,1±0,013	R
159	41,52±2,28	0,12±0,013	R
160	45,88±2,52	0,11±0,013	R
161	42,46±2,33	0,09±0,013	R
162	42,78±2,35	0,09±0,013	R
163	52,05±2,86	0,11±0,013	R
164	43,53±2,39	0,1±0,013	R
165	36,86±2,02	0,09±0,013	R
166	44,53±2,44	0,13±0,013	R
167	39,63±2,17	0,13±0,02	R
168	37,27±2,05	0,08±0,013	R
169	33,68±1,85	0,1±0,02	R
170	33,41±1,83	0,07±0,013	R
171	42,2±2,32	0,11±0,013	R
172	37,53±2,06	0,07±0,013	R
173	50,54±2,78	0,12±0,013	R
174	43,32±2,38	0,15±0,02	R
175	36,26±1,99	0,07±0,013	R
176	44,86±2,46	0,11±0,013	R
177	39,86±2,19	0,15±0,02	R
178	38,7±2,12	0,13±0,02	R
179	36,16±1,98	0,11±0,02	R
180	45,16±2,48	0,11±0,013	R
181	37,01±2,03	0,1±0,013	R
182	37,9±2,08	0,15±0,02	R
183	40,11±2,2	0,17±0,02	R
184	37,59±2,06	0,14±0,02	R
185	30,83±1,69	0,1±0,02	R
186	42,35±2,32	0,13±0,02	R
187	38,04±2,09	0,12±0,02	R
188	33,09±1,82	0,1±0,02	R
189	36,9±2,02	0,12±0,02	R
190	43,81±2,4	0,15±0,02	R
191	35,27±1,94	0,14±0,02	R
192	42,89±2,35	0,11±0,013	R
193	38,81±2,13	0,11±0,013	R
194	37,05±2,03	0,06±0,01	R
195	31,2±1,71	0,1±0,02	R
196	38,09±2,09	0,14±0,02	R
197	30,03±1,65	0,08±0,013	R
198	32,35±1,77	0,11±0,02	R
199	40,71±2,23	0,09±0,013	R
200	31,24±1,71	0,09±0,013	R
201	23,66±1,3	0,08±0,02	R
202	29,67±1,63	0,13±0,02	R
203	35,09±1,93	0,12±0,02	R
204	33,41±1,83	0,1±0,02	R
205	34,7±1,9	0,1±0,013	R
206	32,82±1,8	0,13±0,02	R
207	34,33±1,88	0,15±0,02	R
208	34,4±1,89	0,11±0,02	R
209	36,53±2	0,13±0,02	R
210	35,44±1,94	0,12±0,02	R
211	30,59±1,68	0,1±0,02	R
212	32,23±1,77	0,07±0,013	R
213	33,76±1,85	0,04±0,008	R
214	32,53±1,78	0,04±0,01	R
215	28,87±1,58	0,11±0,02	R
216	32,76±1,8	0,1±0,02	R
217	30,34±1,66	0,11±0,02	R
